# Supplementary material for: Segmental and Tandem Duplications Driving the Recent NBS-LRR Gene Expansion in the Asparagus Genome
Source: Genes (Basel). 2018 Nov 23;9(12):568. doi: 10.3390/genes9120568 (PMC6316259; doi:10.3390/genes9120568)
Supplement: Supplementary file 1 [file genes-09-00568-s001.zip]

Archive with 1 entries (1 files):
- genes-365377-SI.pdf
